# Supplementary material for: Unintended Consequences: Nutritional Impact and Potential Pitfalls of Switching from Animal- to Plant-Based Foods
Source: Nutrients. 2021 Jul 23;13(8):2527. doi: 10.3390/nu13082527 (PMC8398225; doi:10.3390/nu13082527)
Supplement: Supplementary file 1 [file nutrients-13-02527-s001.zip]

Archive with 1 entries (1 files):
- nutrients-1300073-supplementary.pdf
